# Supplementary material for: Strikingly different effects of cholesterol and 7-ketocholesterol on lipid bilayer-mediated aggregation of amyloid beta (1-42)
Source: Biochem Biophys Rep. 2018 Apr 26;14:98–103. doi: 10.1016/j.bbrep.2018.04.007 (PMC5986554; doi:10.1016/j.bbrep.2018.04.007)
Supplement: Supplementary file 1 — Supplementary material [file mmc1.zip]

Archive with 5 entries (5 files):
- coi_disclosure Takagi.pdf
- coi_disclosure_Phan.pdf
- coi_disclosure_Sharma.pdf
- coi_disclosure_Shimokawa.pdf
- coi_disclosure_Vestergaard.pdf
